# Supplementary material for: Mechanically Activated Calcium Channel PIEZO1 Modulates Radiation-Induced Epithelial-Mesenchymal Transition by Forming a Positive Feedback With TGF-β1
Source: Front Mol Biosci. 2021 Oct 13;8:725275. doi: 10.3389/fmolb.2021.725275 (PMC8548710; doi:10.3389/fmolb.2021.725275)
Supplement: Supplementary file 2 [file DataSheet2.ZIP]

Archive with 12 entries (9 files):
- AT II Ca2+/
- AT II Ca2+/Figure3A ATII blank.fcs
- AT II Ca2+/Figure3A ATII IR.fcs
- AT II Ca2+/Figure3A ATII Yoda1.fcs
- Ca2+/
- Ca2+/Figure3C blank.fcs
- Ca2+/Figure3C IR+siPIEZO1.fcs
- Ca2+/Figure3C IR.fcs
- RLE-6TN Ca2+/
- RLE-6TN Ca2+/Figure3A blank.fcs
- RLE-6TN Ca2+/Figure3A IR.fcs
- RLE-6TN Ca2+/Figure3A Yoda1.fcs
