# Supplementary material for: Mechanically Activated Calcium Channel PIEZO1 Modulates Radiation-Induced Epithelial-Mesenchymal Transition by Forming a Positive Feedback With TGF-β1
Source: Front Mol Biosci. 2021 Oct 13;8:725275. doi: 10.3389/fmolb.2021.725275 (PMC8548710; doi:10.3389/fmolb.2021.725275)
Supplement: Supplementary file 3 [file Table1.XLSX]

## Sheet: Sheet1
Figure1C
	blank	6 h	12 h	24 h	36 h	48 h	72 h
PIEZO1	352066	495180	425216	373710	499333	493549	392451
	354153	447058	429056	401284	503937	524764	447717
	316064	425468	484702	471471	543879	533977	430587
GAPDH	340761	366383	377754	351360	366643	308229	362997
	350972	382735	384606	354988	373488	315872	373362
	330550	350031	370902	347732	359798	300586	352632
Normalization	1.03317	1.35154	1.12564	1.06361	1.3619	1.60124	1.08114
	1.0393	1.22019	1.13581	1.14209	1.37446	1.70251	1.23339
	0.927524	1.16126	1.28312	1.34185	1.4834	1.7324	1.1862
Figure1D
PPIEZO1	blank	4050	44.457	44.576	49.635		101.507		0.43797	0.439142	0.488981		0.455364		0.961801	0.964375	1.07382
	IR	4050	72.299	65.123	60.874		115.251		0.627316	0.565052	0.528185		0.455364		1.37761	1.24088	1.15992
VIN	blank	3895	101.211	108.146	95.164		101.507		0.997084	1.0654	0.937512		1
	IR	3895	115.488	120.154	110.112		115.251		1.00205	1.04254	0.955408
Figure2E
	Gray Value					Relative Gray Value					Normalization
	blank		IR			blank		IR			blank	IR
Fibronectin	152928	177144	191249	168577		0.863296	0.849729	1.13449	0.849729		1.01597	1.33512
	146134	177144	239873	168577		0.824943	0.849729	1.42293	0.849729		0.970831	1.67456
	152512	177144	205124	168577		0.860948	0.849729	1.21679	0.849729		1.0132	1.43198
α-SMA	171312	177144	282649	168577		0.967076	1.00217	1.67667	1.00217		0.964979	1.67304
	181423	177144	252635	168577		1.02415	1.00217	1.49863	1.00217		1.02193	1.49538
	179853	177144	301658	168577		1.01529	1.00217	1.78943	1.00217		1.01309	1.78555
TGF-β1	100300	177144	156350	168577		0.566205	0.642034	0.927468	0.642034		0.881893	1.44458
	121324	177144	182346	168577		0.684888	0.642034	1.08168	0.642034		1.06675	1.68476
	119574	177144	164254	168577		0.675009	0.642034	0.974354	0.642034		1.05136	1.51761
CTGF	180186	177144	200813	168577		1.01717	0.96904	1.19122	0.96904		1.04967	1.22928
	172410	177144	184239	168577		0.973274	0.96904	1.0929	0.96904		1.00437	1.12782
	162384	177144	192474	168577		0.916676	0.96904	1.14175	0.96904		0.945963	1.17823
N-cadherin	76623	177144	93662	168577		0.432546	0.413514	0.555603	0.413514		1.04602	1.34361
	73856	177144	102762	168577		0.416926	0.413514	0.609584	0.413514		1.00825	1.47415
	69276	177144	115395	168577		0.391071	0.413514	0.684523	0.413514		0.945726	1.65538
Vinculin	169225	177144	178177	168577		0.955294		1.05695
	177284	177144	165209	168577		1.00079		0.980019
	184924	177144	162346	168577		1.04392		0.963036
E-cadherin	30676.3	177144	16111.1	168577		0.173171	0.199147	0.095571	0.199147		0.869567	0.479903
	37002.5	177144	16824.6	168577		0.208883	0.199147	0.0998032	0.199147		1.04889	0.501154
	38154.3	177144	18805.9	168577		0.215385	0.199147	0.111557	0.199147		1.08154	0.560173
		177144		168577
Vimentin	22509.7	177144	35645.3	168577		0.12707	0.133859	0.211448	0.133859		0.949283	1.57963
	24234.2	177144	37253.4	168577		0.136805	0.133859	0.220987	0.133859		1.02201	1.6509
	24393	177144	37964.8	168577		0.137701	0.133859	0.225207	0.133859		1.02871	1.68243
Figure2F
	Gray Value					Relative Gray Value					Normalization
	blank		IR			blank		IR			blank	IR
Fibronectin	39191	169629	93518	164620		0.231039	0.225097	0.568084	0.225097		1.0264	2.52373
	35124	169629	99240	164620		0.207063	0.225097	0.602843	0.225097		0.919886	2.67815
	40234	169629	102348	164620		0.237188	0.225097	0.621723	0.225097		1.05372	2.76203
α-SMA	102414	169629	148134	164620		0.603752	0.503073	0.899854	0.503073		1.20013	1.78871
	82346	169629	126842	164620		0.485447	0.503073	0.770514	0.503073		0.964962	1.53161
	71248	169629	132476	164620		0.420022	0.503073	0.804738	0.503073		0.834911	1.59964
TGF-β1	104438	169629	201403	164620		0.615684	0.552988	1.22344	0.552988		1.11338	2.21242
	84624	169629	196283	164620		0.498876	0.552988	1.19234	0.552988		0.902146	2.15618
	92347	169629	172134	164620		0.544405	0.552988	1.04564	0.552988		0.984478	1.8909
CTGF	127954	169629	174999	164620		0.754315	0.698409	1.06305	0.698409		1.08005	1.5221
	119469	169629	167904	164620		0.704294	0.698409	1.01995	0.698409		1.00843	1.46039
	107989	169629	178463	164620		0.636617	0.698409	1.08409	0.698409		0.911525	1.55223
E CAD	36143.8	169629	21898.3	164620		0.213075	0.224947	0.133024	0.224947		0.947222	0.591354
	37851.4	169629	21947.9	164620		0.223142	0.224947	0.133325	0.224947		0.991974	0.592693
	40477.8	169629	21314.1	164620		0.238625	0.224947	0.129474	0.224947		1.0608	0.575577
VIM	27559.4	169629	48197.4	164620		0.162468	0.166445	0.29278	0.166445		0.976107	1.75901
	26941.5	169629	49796.2	164620		0.158825	0.166445	0.302492	0.166445		0.95422	1.81736
	30201.2	169629	51540	164620		0.178042	0.166445	0.313085	0.166445		1.06967	1.88101
N-cadherin	87148.1	169629	108635	164620		0.513756	0.491151	0.659917	0.491151		1.04602	1.34361
	84001	169629	119190	164620		0.495203	0.491151	0.724033	0.491151		1.00825	1.47416
	78791.9	169629	133843	164620		0.464495	0.491151	0.813042	0.491151		0.945726	1.65538
Vinculin	164780	169629	169278	164620		0.971412		1.0283
	169174	169629	165439	164620		0.997316		1.00498
	174934	169629	159143	164620		1.03127		0.966729
Figure2H
	Gray Value									Relative Gray Value					Normalization
	blank		IR		IR + siPIEZO1			blank		IR		IR + siPIEZO1			blank	IR	IR + siPIEZO1
Fibronectin	22706	124228	45860	119623	43085	117398		0.182776	0.190998	0.383372	0.190998	0.366999	0.190998		0.956955	2.00721	1.92149
	23352	124228	50247	119623	40123	117398		0.187976	0.190998	0.420046	0.190998	0.341769	0.190998		0.984181	2.19922	1.78939
	25124	124228	49820	119623	42756	117398		0.20224	0.190998	0.416476	0.190998	0.364197	0.190998		1.05886	2.18053	1.90681
α-SMA	131307	124228	168285	119623	129062	117398		1.05698	0.974625	1.4068	0.974625	1.09935	0.974625		1.0845	1.44343	1.12798
	110950	124228	164191	119623	119473	117398		0.893113	0.974625	1.37257	0.974625	1.01767	0.974625		0.916367	1.40831	1.04417
	120971	124228	170592	119623	130284	117398		0.973779	0.974625	1.42608	0.974625	1.10976	0.974625		0.999133	1.46321	1.13866
TGF-β1	104365	124228	122111	119623	99831	117398		0.840106	0.791588	1.0208	0.791588	0.850364	0.791588		1.06129	1.28956	1.07425
	91474	124228	102367	119623	96312	117398		0.736338	0.791588	0.855749	0.791588	0.820389	0.791588		0.930203	1.08105	1.03638
	99174	124228	118598	119623	95193	117398		0.79832	0.791588	0.991434	0.791588	0.810857	0.791588		1.0085	1.25246	1.02434
CTGF	125116	124228	133733	119623	118295	117398		1.00715	0.936662	1.11796	0.936662	1.00764	0.936662		1.07525	1.19355	1.07578
	112941	124228	130128	119623	91279	117398		0.90914	0.936662	1.08782	0.936662	0.777518	0.936662		0.970617	1.16138	0.830094
	111023	124228	144981	119623	87370	117398		0.893701	0.936662	1.21199	0.936662	0.744221	0.936662		0.954134	1.29394	0.794545
E-cadherin	19165.3	124228	15718.6	119623	20334.2	117398		0.154275	0.169425	0.131401	0.169425	0.173207	0.169425		0.910579	0.775572	1.02232
	21850.9	124228	16361.6	119623	22945.3	117398		0.175893	0.169425	0.136777	0.169425	0.195449	0.169425		1.03818	0.8073	1.1536
	22126	124228	13244.1	119623	18996.5	117398		0.178107	0.169425	0.110715	0.169425	0.161813	0.169425		1.05124	0.653477	0.95507
Vimentin	22075.4	124228	35992.4	119623	16979.7	117398		0.1777	0.181285	0.300883	0.181285	0.144633	0.181285		0.980222	1.65972	0.79782
	22491.8	124228	36607.1	119623	15453.5	117398		0.181052	0.181285	0.306021	0.181285	0.131633	0.181285		0.998711	1.68806	0.72611
	22995.2	124228	38692.8	119623	16117.9	117398		0.185105	0.181285	0.323457	0.181285	0.137293	0.181285		1.02107	1.78424	0.757331
N-cadherin	62194.3	124228	92581.1	119623	39552.4	117398		0.500645	0.484923	0.773943	0.484923	0.336908	0.484923		1.03242	1.59601	0.694766
	60234.1	124228	90224.8	119623	45981.3	117398		0.484866	0.484923	0.754245	0.484923	0.39167	0.484923		0.999881	1.55539	0.807695
	58295.3	124228	97939.6	119623	43449.9	117398		0.469259	0.484923	0.818737	0.484923	0.370108	0.484923		0.967698	1.68839	0.763229
Vinculin	121632	124228	118200	119623	111149	117398		0.9791		0.988107		0.946771
	119749	124228	119794	119623	128741	117398		0.963943		1.00143		1.09662
	131304	124228	120874	119623	112304	117398		1.05696		1.01046		0.956609
Figure3E
	Gray Value				Relative Gray Value				Normalization
	PIEZO1	GAPDH
blank	208565	241200	0.864697		0.864697	1.03573	1.19243	1.03095	0.838736	1.00464	1.15663
IR	274865	216507	1.26954		1.26954	1.28663	1.43688	1.03095	1.23143	1.248	1.39374
IR+siPIEZO1	234516	219211	1.06982		1.06982	1.1359	1.01368	1.03095	1.0377	1.10179	0.98325
blank	205771	198672	1.03573
IR	234352	182144	1.28663
IR+siPIEZO1	227404	200198	1.1359
blank	196412	164716	1.19243
IR	234568	163248	1.43688
IR+siPIEZO1	182304	179843	1.01368
	HIF-1α	GAPDH
blank	326389	241200	1.35319		1.35319	1.49378	1.55986	1.46894	0.921198	1.01691	1.06189
IR	376614	216507	1.7395		1.7395	1.89165	1.80423	1.46894	1.18418	1.28776	1.22825
IR+siPIEZO1	307952	219211	1.40482		1.40482	1.51655	1.39829	1.46894	0.956347	1.03241	0.951903
blank	296773	198672	1.49378
IR	344552	182144	1.89165
IR+siPIEZO1	303611	200198	1.51655
blank	256934	164716	1.55986
IR	294537	163248	1.80423
IR+siPIEZO1	251473	179843	1.39829
	TGF-β1	GAPDH
blank	175041	241200	0.725709		0.725709	0.517512	0.629259	0.62416	1.1627	0.829133	1.00817
IR	208199	216507	0.961627		0.961627	0.882554	0.944814	0.62416	1.54067	1.41399	1.51374
IR+siPIEZO1	178972	219211	0.816437		0.816437	0.486294	0.675528	0.62416	1.30806	0.779117	1.0823
blank	97640	188672	0.517512
IR	160752	182144	0.882554
IR+siPIEZO1	97355	200198	0.486294
blank	103649	164716	0.629259
IR	154239	163248	0.944814
IR+siPIEZO1	121489	179843	0.675528
Figure3H
Gray Value
	blank		siHIF-1α		IR		IR+siHIF-1α
HIF-1α	195758	187685	59340	186049	215728	190596	132391	201747
	184651	187685	60654	186049	221546	190596	113544	201747
	175641	187685	58411	186049	247894	190596	126545	201747
TGF-β1	246087	187685	203032	186049	312326	190596	212718	201747
	245616	187685	184763	186049	324985	190596	234561	201747
	254166	187685	221556	186049	345418	190596	241654	201747
GAPDH	187926	187685	197197	186049	191013	190596	213260	201747
	179616	187685	176316	186049	194361	190596	196545	201747
	195514	187685	184633	186049	186413	190596	195437	201747
Relative Gray Value
	blank		siHIF-1α		IR		IR+siHIF-1α
HIF-1α	1.04301	0.987557	0.318949	0.987557	1.13186	0.987557	0.656222	0.987557
	0.983833	0.987557	0.326011	0.987557	1.16239	0.987557	0.562803	0.987557
	0.935827	0.987557	0.313955	0.987557	1.30063	0.987557	0.627245	0.987557
TGF-β1	1.31117	1.32468	1.09128	1.32468	1.63868	1.32468	1.05438	1.32468
	1.30866	1.32468	0.99309	1.32468	1.7051	1.32468	1.16265	1.32468
	1.35421	1.32468	1.19085	1.32468	1.81231	1.32468	1.19781	1.32468
GAPDH	1.00128		1.05992		1.00219		1.05706
	0.957006		0.947688		1.01976		0.974214
	1.04171		0.992391		0.978055		0.968722
Normalization
	blank		siHIF-1α		IR		IR+siHIF-1α
HIF-1α	1.05615		0.322967		1.14612		0.66449
	0.996229		0.330119		1.17703		0.569894
	0.947618		0.317911		1.31702		0.635148
TGF-β1	0.9898		0.82381		1.23704		0.795949
	0.987905		0.749683		1.28718		0.877682
	1.02229		0.898972		1.36811		0.904222
GAPDH	1.05615	0.322967	1.14612	0.66449
	0.996229	0.330119	1.17703	0.569894
	0.947618	0.317911	1.31702	0.635148
Figure4B
	Gray Value				Relative Gray Value				Normalization
	PIEZO1	GAPDH
0	221382	248567	0.890633		0.890633	0.925878	0.976654	0.931055	0.956585	0.99444	1.04898
5	264141	228636	1.15529		1.15529	1.1823	1.10562	0.931055	1.24084	1.26986	1.18749
10	480218	246658	1.9469		1.9469	1.93544	2.00865	0.931055	2.09107	2.07876	2.15739
20	452077	258866	1.74637		1.74637	1.70394	1.58203	0.931055	1.87569	1.83011	1.69918
40	423560	247589	1.71074		1.71074	1.76014	1.08497	0.931055	1.83742	1.89047	1.16531
0	239395	258560	0.925878
5	283564	239840	1.1823
10	500853	258780	1.93544
20	453412	266097	1.70394
40	453645	257733	1.76014
0	245226	251088	0.976654
5	278686	252064	1.10562
10	473982	235971	2.00865
20	398207	251706	1.58203
40	259135	238841	1.08497
Figure 4C
PIEZO1	blank	18.091	16.354	15.658		88.6633		0.204042	0.184451	0.176601		0.188364		1.08323	0.979223	0.937549
	TGF-β1	27.5447	29.9267	24.6037		83.4943		0.329898	0.358427	0.294675		0.188364		1.75139	1.90284	1.56439
	IR	39.1285	43.5945	53.986		96.5657		0.4052	0.451449	0.55906		0.188364		2.15115	2.39668	2.96797
	IR+TGF-β1	66.8041	60.2141	70.3581		106.754		0.625776	0.564045	0.659067		0.188364		3.32216	2.99444	3.4989
HIF	blank	59.874	55.164	60.964		88.6633		0.675296	0.622174	0.68759		0.661687		1.02057	0.940285	1.03915
	TGF-β1	78.889	70.654	77.165		83.4943		0.944843	0.846213	0.924194		0.661687		1.42793	1.27887	1.39673
	IR	104.17	118.146	105.874		96.5657		1.07875	1.22348	1.09639		0.661687		1.6303	1.84903	1.65697
	IR+TGF-β1	128.124	130.879	138.163		106.754		1.20018	1.22599	1.29422		0.661687		1.81382	1.85282	1.95594
TGF	blank	47.679	48.165	49.634		88.6633		0.537753	0.543235	0.559803		0.54693		0.983221	0.993243	1.02354
	TGF-β1	61.314	62.165	66.165		83.4943		0.734349	0.744542	0.792449		0.54693		1.34267	1.36131	1.4489
	IR	72.764	78.416	80.165		96.5657		0.753518	0.812048	0.83016		0.54693		1.37772	1.48474	1.51785
	IR+TGF-β1	95.936	100.643	102.156		106.754		0.898664	0.942756	0.956929		0.54693		1.6431	1.72372	1.74964
GAPDH	blank	90.654	89.465	85.871		88.6633		1.02245	1.00904	0.968506		1
	TGF-β1	81.822	82.165	86.496		83.4943		0.979971	0.984079	1.03595		1
	IR	95.773	96.456	97.468		96.5657		0.991791	0.998864	1.00934		1
	IR+TGF-β1	100.811	108.464	110.987		106.754		0.94433	1.01602	1.03965		1
Figure4E
	Gray Value				Relative Gray Value				Normalization
	C/EBPβ	βactin
blank	175981	179123	0.982459		0.982459	0.831625	0.782457	0.865514	1.13512	0.960846	0.904038
TGF-β1	108765	222136	0.489632		0.489632	0.443564	0.398721	0.865514	0.565713	0.512486	0.460675
blank	191935	230795	0.831625
TGF-β1	104411	235391	0.443564
blank	181563	232042	0.782457
TGF-β1	97427	244349	0.398721
Figure 4F
C/EBPβ	blank	2850	83.311	75.654	80.968		124.456		0.669401	0.607877	0.650575		0.642618		1.04168	0.945939	1.01238
	IR	2850	50.601	40.549	44.587		103.8		0.487484	0.390644	0.429546		0.642618		0.758591	0.607895	0.668431
β-tubulin	blank	2888	124.361	130.466	118.541		124.456		0.999237	1.04829	0.952473		1		0.999237	1.04829	0.952473
	IR	2888	107.203	93.644	110.554		103.8		1.03278	0.902155	1.06506		1		1.03278	0.902155	1.06506
Figure4H
	Gray Value				Relative Gray Value				Normalization
	PIEZO1	GAPDH
BLANK	343452	352412	0.974575		0.974575	0.894372	1.02265	0.963865	1.01111	0.927902	1.06099
TGF-β1	492141	342156	1.43835		1.43835	1.27253	1.38548	0.963865	1.49228	1.32024	1.43742
siC/EBPβ+TGF-β1	624201	332598	1.87674		1.87674	1.65364	1.7424	0.963865	1.9471	1.71564	1.80772
BLANK	221409	247558	0.894372
TGF-β1	336663	264562	1.27253
siC/EBPβ+TGF-β1	410687	248353	1.65364
BLANK	337861	330379	1.02265
TGF-β1	551770	398253	1.38548
siC/EBPβ+TGF-β1	592519	340060	1.7424
Figure 4M
PIEZO1	blank	3870	37.194	36.654	38.635		75.6637		0.49157	0.484433	0.510615		0.495539		0.99199	0.977588	1.03042
	si-NC	3870	32.661	30.312	35.366		79.7407		0.40959	0.380132	0.443513		0.495539		0.826554	0.767108	0.89501
	OE-NC	3870	40.622	35.321	38.545		114.279		0.355463	0.309077	0.337289		0.495539		0.717326	0.623718	0.680649
	siC/EBPβ	3870	52.411	55.647	56.879		100.905		0.519411	0.551481	0.56369		0.495539		1.04817	1.11289	1.13753
	OE-C/EBPβ	3870	23.043	21.321	24.635		93.686		0.24596	0.227579	0.262953		0.495539		0.496348	0.459256	0.53064
	siC/EBPβ+OE-C/EBPβ	3870	45.446	43.634	40.331		85.9767		0.528585	0.50751	0.469092		0.495539		1.06669	1.02416	0.94663
C/EBPβ	blank	3825	60.092	65.165	60.654		75.6637		0.794199	0.861246	0.801626		0.819024		0.96969	1.05155	0.978759
	si-NC	3825	58.578	60.479	55.496		79.7407		0.734606	0.758446	0.695956		0.819024		0.896929	0.926037	0.849739
	OE-NC	3825	62.019	66.654	58.165		114.279		0.542698	0.583257	0.508974		0.819024		0.662616	0.712137	0.621439
	siC/EBPβ	3825	26.895	22.156	23.656		100.905		0.266539	0.219574	0.234439		0.819024		0.325435	0.268092	0.286242
	OE-C/EBPβ	3825	90.193	85.164	92.389		93.686		0.962716	0.909037	0.986156		0.819024		1.17544	1.1099	1.20406
	siC/EBPβ+OE-C/EBPβ	3825	77.636	75.165	80.135		85.9767		0.902989	0.874249	0.932055		0.819024		1.10252	1.06743	1.13801
β-tubulin	blank	5096	73.178	75.465	78.348		75.6637		0.967148	0.997374	1.03548		1		0.967148	0.997374	1.03548
	si-NC	5096	83.889	75.165	80.168		79.7407		1.05202	0.942618	1.00536		1		1.05202	0.942618	1.00536
	OE-NC	5096	112.464	110.185	120.188		114.279		0.984118	0.964175	1.05171		1		0.984118	0.964175	1.05171
	siC/EBPβ	5096	102.432	90.124	110.158		100.905		1.01514	0.89316	1.0917		1		1.01514	0.89316	1.0917
	OE-C/EBPβ	5096	94.152	90.418	96.488		93.686		1.00497	0.965118	1.02991		1		1.00497	0.965118	1.02991
	siC/EBPβ+OE-C/EBPβ	5096	87.568	82.185	88.177		85.9767		1.01851	0.955899	1.02559		1		1.01851	0.955899	1.02559
